# Supplementary material for: Exploring the association between dietary vitamin A and coronary artery disease risk in men and women: findings from a US population study
Source: Front Nutr. 2024 Oct 15;11:1418159. doi: 10.3389/fnut.2024.1418159 (PMC11518770; doi:10.3389/fnut.2024.1418159)
Supplement: Supplementary file 2 [file Table_1.XLSX]

## Sheet: table s1
Table S1. Distribution of variables with missing data comparing the raw data with the data by multiple imputation
Variables *	Raw data	MI.1	MI.2	MI.3	MI.4	MI.5	P-value
Age, years	50.34 ± 17.54	50.34 ± 17.54	50.34 ± 17.54	50.34 ± 17.54	50.34 ± 17.54	50.34 ± 17.54	1
Sex, %							1
Male	12748 (48.20%)	12748 (48.20%)	12748 (48.20%)	12748 (48.20%)	12748 (48.20%)	12748 (48.20%)
Female	13701 (51.80%)	13701 (51.80%)	13701 (51.80%)	13701 (51.80%)	13701 (51.80%)	13701 (51.80%)
Race, %							1
Mexican American	3791 (14.33%)	3791 (14.33%)	3791 (14.33%)	3791 (14.33%)	3791 (14.33%)	3791 (14.33%)
Other Hispanic	2692 (10.18%)	2692 (10.18%)	2692 (10.18%)	2692 (10.18%)	2692 (10.18%)	2692 (10.18%)
Non-Hispanic White	11363 (42.96%)	11363 (42.96%)	11363 (42.96%)	11363 (42.96%)	11363 (42.96%)	11363 (42.96%)
Non-Hispanic Black	5742 (21.71%)	5742 (21.71%)	5742 (21.71%)	5742 (21.71%)	5742 (21.71%)	5742 (21.71%)
Other race	2861 (10.82%)	2861 (10.82%)	2861 (10.82%)	2861 (10.82%)	2861 (10.82%)	2861 (10.82%)
Education level, %							1
<9th grade	2450 (9.26%)	2450 (9.26%)	2450 (9.26%)	2450 (9.26%)	2450 (9.26%)	2450 (9.26%)
9–11th grade	3560 (13.46%)	3560 (13.46%)	3560 (13.46%)	3560 (13.46%)	3560 (13.46%)	3560 (13.46%)
High school	6089 (23.02%)	6089 (23.02%)	6089 (23.02%)	6089 (23.02%)	6089 (23.02%)	6089 (23.02%)
College	7938 (30.01%)	7938 (30.01%)	7938 (30.01%)	7938 (30.01%)	7938 (30.01%)	7938 (30.01%)
Graduate or above	6412 (24.24%)	6412 (24.24%)	6412 (24.24%)	6412 (24.24%)	6412 (24.24%)	6412 (24.24%)
PIR	2.53 ± 1.63	2.54 ± 1.77	2.54 ± 1.77	2.53 ± 1.74	2.53 ± 1.76	2.53 ± 1.74	0.957
BMI, kg/m2	29.40 ± 7.03	29.41 ± 7.03	29.42 ± 7.04	29.42 ± 7.04	29.42 ± 7.04	29.42 ± 7.04	0.999
Waist Circumference, cm	99.86 ± 16.48	100.11 ± 16.75	100.11 ± 16.77	100.12 ± 16.77	100.12 ± 16.79	100.12 ± 16.76	0.413
Smoking Status, %							1
Never Smoking	14720 (55.65%)	14720 (55.65%)	14720 (55.65%)	14720 (55.65%)	14720 (55.65%)	14720 (55.65%)
Quit Smoking	6093 (23.04%)	6093 (23.04%)	6093 (23.04%)	6093 (23.04%)	6093 (23.04%)	6093 (23.04%)
Current Smoking	5636 (21.31%)	5636 (21.31%)	5636 (21.31%)	5636 (21.31%)	5636 (21.31%)	5636 (21.31%)
Drinking status, %							1
Never Drinking	5957 (22.52%)	5957 (22.52%)	5957 (22.52%)	5957 (22.52%)	5957 (22.52%)	5957 (22.52%)
1-5 drinks/month	10528 (39.80%)	10528 (39.80%)	10528 (39.80%)	10528 (39.80%)	10528 (39.80%)	10528 (39.80%)
5-10 drinks/month	1651 (6.24%)	1651 (6.24%)	1651 (6.24%)	1651 (6.24%)	1651 (6.24%)	1651 (6.24%)
10+ drinks/month	2987 (11.29%)	2987 (11.29%)	2987 (11.29%)	2987 (11.29%)	2987 (11.29%)	2987 (11.29%)
Unknown	5326 (20.14%)	5326 (20.14%)	5326 (20.14%)	5326 (20.14%)	5326 (20.14%)	5326 (20.14%)
Hypertension, %							1
No	14863 (56.19%)	14863 (56.19%)	14863 (56.19%)	14863 (56.19%)	14863 (56.19%)	14863 (56.19%)
Yes	11586 (43.81%)	11586 (43.81%)	11586 (43.81%)	11586 (43.81%)	11586 (43.81%)	11586 (43.81%)
Diabetes, %							1
No	21102 (79.78%)	21102 (79.78%)	21102 (79.78%)	21102 (79.78%)	21102 (79.78%)	21102 (79.78%)
Yes	5347 (20.22%)	5347 (20.22%)	5347 (20.22%)	5347 (20.22%)	5347 (20.22%)	5347 (20.22%)
CAD							1
No	24458 (92.47%)	24458 (92.47%)	24458 (92.47%)	24458 (92.47%)	24458 (92.47%)	24458 (92.47%)
Yes	1991 (7.53%)	1991 (7.53%)	1991 (7.53%)	1991 (7.53%)	1991 (7.53%)	1991 (7.53%)
HBA1c, %	5.79 ± 1.08	5.79 ± 1.07	5.79 ± 1.07	5.79 ± 1.07	5.79 ± 1.07	5.79 ± 1.07	0.998
FBG, mmol/L	5.72 ± 2.16	5.72 ± 2.13	5.73 ± 2.14	5.73 ± 2.13	5.74 ± 2.14	5.74 ± 2.14	0.907
ALT, U/L	24.96 ± 21.25	24.76 ± 20.86	24.75 ± 20.87	24.74 ± 20.86	24.74 ± 20.86	24.74 ± 20.86	0.811
SCR, umol/L	80.19 ± 40.92	80.23 ± 40.27	80.15 ± 40.25	80.10 ± 40.25	80.10 ± 40.29	80.16 ± 40.28	0.999
BUN, mg/dL	4.97 ± 2.17	4.97 ± 2.16	4.96 ± 2.15	4.96 ± 2.16	4.96 ± 2.15	4.97 ± 2.16	0.998
eGFR, mL/min/1.73m2	92.33 ± 26.86	92.33 ± 27.10	92.25 ± 27.09	92.26 ± 27.04	92.36 ± 27.18	92.28 ± 27.18	0.997
TC, mmol/L	4.98 ± 1.08	4.99 ± 1.08	4.99 ± 1.08	4.99 ± 1.09	4.99 ± 1.08	4.99 ± 1.09	0.993
Triglyceride, mmol/L	1.74 ± 1.51	1.73 ± 1.49	1.73 ± 1.49	1.74 ± 1.50	1.74 ± 1.49	1.74 ± 1.50	0.95
UA, umol/L	325.60 ± 85.93	325.46 ± 86.11	325.43 ± 86.02	325.25 ± 86.02	325.47 ± 86.14	325.50 ± 86.17	0.999
Energy, kcal	2015.53 ± 821.57	2015.53 ± 821.57	2015.53 ± 821.57	2015.53 ± 821.57	2015.53 ± 821.57	2015.53 ± 821.57	1
DVA, μg/d	614.97 ± 531.03	614.97 ± 531.03	614.97 ± 531.03	614.97 ± 531.03	614.97 ± 531.03	614.97 ± 531.03	1
Abbreviations: PIR Poverty income ratio, BMI body mass index, FPG fasting plasma glucose, HbA1c hemoglobin A1c, BUN Blood urea nitrogen, TC total cholesterol, UA uric acid, SCR Serum creatinine, eGFR estimated glomerular filtration rate, ALT Alanine aminotransferase, DVA Dietary vitamin A. * Data are presented as mean ± standard deviation and numbers (%) as appropriate.

## Sheet: table s2
Table S2. Relative odds of CAD according to DVA in different model among American adults based on multiple imputed data
Male participants							Female participants
Dietary Vitamin A	Coronary artery disease OR (95%CI), P-value						Dietary Vitamin A	Coronary artery disease OR (95%CI), P-value
	Model 1							Model 1
	MI.1	MI.2	MI.3	MI.4	MI.5			MI.1	MI.2	MI.3	MI.4	MI.5
Continuous (ln DVA)	1.06 (0.98, 1.14) 0.1626	1.06 (0.98, 1.14) 0.1626	1.06 (0.98, 1.14) 0.1626	1.06 (0.98, 1.14) 0.1626	1.06 (0.98, 1.14) 0.1626		Continuous (ln DVA)	0.79 (0.72, 0.87) <0.0001	0.79 (0.72, 0.87) <0.0001	0.79 (0.72, 0.87) <0.0001	0.79 (0.72, 0.87) <0.0001	0.79 (0.72, 0.87) <0.0001
Tertile 1	reference	reference	reference	reference	reference		Tertile 1	reference	reference	reference	reference	reference
Tertile 2	1.20 (1.04, 1.39) 0.0131	1.20 (1.04, 1.39) 0.0131	1.20 (1.04, 1.39) 0.0131	1.20 (1.04, 1.39) 0.0131	1.20 (1.04, 1.39) 0.0131		Tertile 2	0.79 (0.66, 0.93) 0.0064	0.79 (0.66, 0.93) 0.0064	0.79 (0.66, 0.93) 0.0064	0.79 (0.66, 0.93) 0.0064	0.79 (0.66, 0.93) 0.0064
Tertile 3	1.04 (0.90, 1.21) 0.5582	1.04 (0.90, 1.21) 0.5582	1.04 (0.90, 1.21) 0.5582	1.04 (0.90, 1.21) 0.5582	1.04 (0.90, 1.21) 0.5582		Tertile 3	0.71 (0.59, 0.86) 0.0003	0.71 (0.59, 0.86) 0.0003	0.71 (0.59, 0.86) 0.0003	0.71 (0.59, 0.86) 0.0003	0.71 (0.59, 0.86) 0.0003
	Model 2							Model 2
Continuous (ln DVA)	0.92 (0.84, 1.00) 0.0511	0.92 (0.84, 1.00) 0.0554	0.92 (0.85, 1.01) 0.0695	0.92 (0.84, 1.00) 0.0498	0.92 (0.84, 1.00) 0.053		Continuous (ln DVA)	0.72 (0.65, 0.80) <0.0001	0.72 (0.65, 0.80) <0.0001	0.72 (0.65, 0.80) <0.0001	0.72 (0.65, 0.80) <0.0001	0.72 (0.65, 0.80) <0.0001
Tertile 1	reference	reference	reference	reference	reference		Tertile 1	reference	reference	reference	reference	reference
Tertile 2	0.98 (0.84, 1.15) 0.8307	0.98 (0.84, 1.16) 0.8526	0.99 (0.85, 1.17) 0.9345	0.98 (0.84, 1.15) 0.8246	0.98 (0.84, 1.16) 0.838		Tertile 2	0.74 (0.62, 0.89) 0.0013	0.74 (0.61, 0.88) 0.0010	0.74 (0.62, 0.89) 0.0012	0.74 (0.62, 0.89) 0.0014	0.74 (0.62, 0.89) 0.0012
Tertile 3	0.77 (0.66, 0.91) 0.0021	0.78 (0.66, 0.91) 0.0023	0.78 (0.66, 0.92) 0.0032	0.77 (0.66, 0.91) 0.0021	0.78 (0.66, 0.91) 0.0023		Tertile 3	0.63 (0.52, 0.77) <0.0001	0.63 (0.51, 0.76) <0.000	0.63 (0.51, 0.76) <0.0001	0.63 (0.52, 0.77) <0.0001	0.63 (0.52, 0.77) <0.0001
	Model 3							Model 3
Continuous (ln DVA)	1.02 (0.91, 1.15) 0.6907	1.03 (0.91, 1.16) 0.6832	1.03 (0.91, 1.16) 0.6518	1.03 (0.91, 1.16) 0.6791	1.03 (0.91, 1.16) 0.626		Continuous (ln DVA)	0.79 (0.68, 0.91) 0.0015	0.79 (0.68, 0.91) 0.0015	0.79 (0.68, 0.91) 0.0011	0.79 (0.68, 0.91) 0.0014	0.79 (0.68, 0.91) 0.0015
Tertile 1	reference	reference	reference	reference	reference		Tertile 1	reference	reference	reference	reference	reference
Tertile 2	1.04 (0.87, 1.23) 0.6980	1.03 (0.87, 1.23) 0.7204	1.04 (0.88, 1.24) 0.6352	1.04 (0.87, 1.23) 0.6887	1.05 (0.88, 1.25) 0.6115		Tertile 2	0.82 (0.65, 0.98) 0.0484	0.82 (0.66, 1.00) 0.0512	0.82 (0.65, 0.99) 0.0492	0.82 (0.66, 1.00) 0.0523	0.82 (0.66, 0.99) 0.0490
Tertile 3	0.91 (0.72, 1.10) 0.4589	0.90 (0.71, 1.10) 0.3542	0.91 (0.72, 1.09) 0.3881	0.91 (0.71, 1.11) 0.5211	0.91 (0.73, 1.09) 0.3321		Tertile 3	0.78 (0.60, 0.97) 0.0365	0.79 (0.61, 0.99) 0.0489	0.79 (0.61, 0.98) 0.0434	0.79 (0.60, 0.98) 0.0465	0.79 (0.61, 0.98) 0.0451
Abbreviations: MI multiple imputed; Ln DVA value was log e-transformed. Model 1 adjusts for none; Model 2 adjusts for age, race, education, and PIR; Model 3 adjusts for age, race, education, PIR, BMI, waist circumference, smoking and drinking history, hypertension, diabetes, TC, triglycerides, UA, SCR, eGFR, BUN, ALT, and energy

## Sheet: table s3
Table S3. Pool estimates from multiple imputed data
Males participants
Data
Var.	beta 1	se 1	beta 2	se 2	beta 3	se 3	beta 4	se 4	beta 5	se 5
ln DVA	0.019803	0.059712	0.029559	0.061921	0.029559	0.061921	0.029559	0.061921	0.029559	0.061921
DDA Tertile
T1
T2	0.039221	0.088336	0.029559	0.088336	0.039221	0.087486	0.039221	0.088336	0.04879	0.089535
T3	-0.094311	0.108116	-0.105361	0.111684	-0.094311	0.105786	-0.094311	0.113992	-0.094311	0.102267
Pooled estimates
Var.	Beta	Se	OR	95%CI low	95%CI upp	P value
ln DVA	0.027608	0.06164	1.02799	0.911004	1.16	0.654239
DDA Tertile
T1	reference	reference	reference	reference	reference	reference
T2	0.039202	0.088669	1.03998	0.874075	1.23738	0.658404
T3	-0.096521	0.108562	0.907991	0.73396	1.12329	0.373956
Females participants
Data
Var.	beta 1	se 1	beta 2	se 2	beta 3	se 3	beta 4	se 4	beta 5	se 5
ln DVA	-0.235722	0.074324	-0.235722	0.074324	-0.235722	0.074324	-0.235722	0.074324	-0.235722	0.074324
DDA Tertile
T1
T2	-0.198451	0.10474	-0.198451	0.105999	-0.198451	0.10733	-0.198451	0.105999	-0.198451	0.103435
T3	-0.248461	0.122542	-0.235722	0.123532	-0.235722	0.120942	-0.235722	0.125159	-0.235722	0.120942
Pooled estimates
Var.	Beta	Se	OR	95%CI low	95%CI upp	P value
ln DVA	-0.235722	0.074324	0.79	0.682906	0.913889	0.001516
DDA Tertile
T1	reference	reference	reference	reference	reference	reference
T2	-0.198451	0.105509	0.82	0.666811	1.00838	0.059986
T3	-0.23827	0.122766	0.78799	0.619469	1.00236	0.052277
Abbreviations: Ln DVA value was log e-transformed. Adjusts for age, race, education, PIR, BMI, waist circumference, smoking and drinking history, hypertension, diabetes, TC, triglycerides, UA, SCR, eGFR, BUN, ALT, and energy.
